# Supplementary material for: Genome-wide identification and transcript profiles of walnut heat stress transcription factor involved in abiotic stress
Source: BMC Genomics. 2020 Jul 10;21:474. doi: 10.1186/s12864-020-06879-2 (PMC7350716; doi:10.1186/s12864-020-06879-2)
Supplement: Supplementary file 3 — Additional file 3: Table S2. qRT-PCR relative expression data of Fig. 5. [file 12864_2020_6879_MOESM3_ESM.xls]

## Sheet: ’Qingxiang‘
	JrHSF01	SE	JrHSF02	SE	JrHSF03	SE	JrHSF04	SE	JrHSF05	SE	JrHSF06	SE	JrHSF07	SE	JrHSF08	SE	JrHSF09	SE	JrHSF10	SE	JrHSF11	SE	JrHSF12	SE	JrHSF13	SE	JrHSF14	SE	JrHSF15	SE	JrHSF16	SE	JrHSF17	SE	JrHSF18	SE	JrHSF19	SE	JrHSF20	SE	JrHSF21	SE	JrHSF22	SE	JrHSF23	SE	JrHSF24	SE	JrHSF25
D-7	0.937907	0.498364	0.393439	0.289018	0.46412	0.196271	0.476013	0.299471	1.24888	0.479202	0.293179	0.3464	0.177377	0.112134	0.504192	0.169668	3.03151	0.0297161	2.05844	0.499462	5.39722	0.42282	8.36873	0.0410174	3.8952	0.267072	2.07873	0.494491	7.36787	0.433095	1.22311	0.0479463	1.70061	0.0916424	1.11155	0.47006	3.3528	0.35921	0.652049	0.19515	0.240217	0.134304	5.05233	0.37111	2.18378	0.393868	9.78324	0.287661	0.172067
D-13	1.12683	0.68687	0.497691	0.116896	2.49468	0.389672	0.171716	0.127734	0.795685	0.404458	0.190158	0.147944	0.275201	0.176256	4.64021	0.499379	1.16431	0.423945	2.17368	0.0426126	9.19157	0.270264	4.39261	0.064586	6.89274	0.101346	0.746882	0.209506	8.66427	0.127394	0.847352	0.383657	1.94573	0.0572113	0.712863	0.048877	1.83779	0.233863	1.79487	0.310655	0.230655	0.0934117	0.845764	0.406049	1.10089	0.43614	1.55295	0.00761141	0.109552
D-18	0.585625	0.359721	0.133967	0.0547365	0.441272	0.12915	0.00670139	0.00295307	0.638412	0.377797	0.0255763	0.0240811	0.0295414	0.00940086	0.10723	0.0542511	0.766422	0.474772	0.911788	0.396237	3.77345	0.275029	0.632785	0.0512235	1.34788	0.472229	0.696505	0.177797	1.27974	0.162642	0.610768	0.320955	0.241134	0.0640779	0.428367	0.140882	0.475218	0.301318	0.40859	0.394822	0.176657	0.0625104	0.256495	0.0755641	0.333207	0.0710336	1.25986	0.373794	0.00287939
D-20	0.194441	0.115519	0.898998	0.447677	0.495342	0.19061	0.0428572	0.0117544	0.272565	0.102113	0.18695	0.087488	0.125902	0.0523801	0.424475	0.359316	0.590912	0.209774	0.704428	0.239313	3.36876	0.26391	10.9325	0.428558	1.69131	0.321339	0.126045	0.0130127	2.23114	0.326888	0.330373	0.143494	1.26582	0.216993	0.374557	0.0884532	0.323435	0.117483	0.354118	0.227566	0.0425217	0.0267905	0.225632	0.0759285	0.32935	0.0766084	0.750764	0.4391	0.00910113
D-22	0.540523	0.313777	0.185134	0.0914345	8.57419	0	0.573456	0.333807	0.633653	0.234934	0.283585	0.327266	0.122344	0.0738069	10.5563	0.103477	1.00798	0.268311	1.05978	0.296994	1.43175	0.479725	3.51912	0.0862326	1.61436	0.337738	0.161759	0.0627688	1.69995	0.375886	0.229485	0.111481	0.809754	0.275437	0.316045	0.0873089	1.21535	0.60719	3.32238	0.260276	0.454011	0.295796	0.2013	0.110339	0.39622	0.115135	1.49533	0.408246	0.159404
D-R	0.08985	0.00234113	0.211557	0.0152333	0.380098	0.315021	0.0259806	0.0140237	0.0941393	0.0269572	1.20135	0.436517	0.0828882	0.0248517	0.316393	0.168125	0.675356	0.185256	1.04505	0.338605	0.0819468	0.062132	2.23592	0.109545	3.89172	0.475672	0.0174927	0.00240485	0.214827	0.105793	0.0205608	0.0127517	1.97085	0.202496	0.359328	0.0875866	0.820589	0.217652	0.611046	0.0864198	0.0727799	0.00816474	0.178754	0.00963272	0.679995	0.243007	0.144044	0.0700601	0.0680718
H-0	0.29741	0.0684767	0.255773	0.0683889	0.717518	0.0919807	0.0386178	0.00822372	0.333556	0.0803342	3.68792	0.324938	0.0318739	0.015211	0.544635	0.136342	0.399827	0.204298	0.791576	0.229036	0.485417	0.209079	3.26031	0.0159797	4.70189	0.389469	0.0286183	0.00229759	0.236666	0.0458976	0.0136905	0.00664623	0.999204	0.203184	0.788501	0.0260205	0.387794	0.0735398	1.14066	0.265906	0.0399375	0.0122037	0.0833317	0.000408431	0.559846	0.306707	0.0726464	0.0161342	0.0312176
H-2	0.235718	0.0763991	3.73551	0.492901	0.352265	0.228705	0.00950927	0.00306777	0.330925	0.0903494	16.9127	0.165785	0.706741	0.34804	7.33643	0.10787	0.756701	0.211466	2.72343	0.0934199	0.257838	0.0254622	4.18987	0.0928138	10.6569	0.297496	0.148433	0.0594985	1.81745	0.441229	0.1063	0.043002	16.0564	0.236083	0.80503	0.446342	2.20965	0.430452	0.403856	0.176121	2.54583	0.483695	0.06778	0.0199682	1.31088	0.225401	0.0175204	0.00738129	0.0011727
H-8	0.262225	0.0670476	5.5023	0.0539359	1.37124	0.689829	0.00506589	0.00245406	0.318235	0.126475	24.4225	0.478776	0.83055	0.292722	5.41027	0.238579	1.24307	0.111898	4.51805	0.199234	5.86141	0.344543	2.30349	0.448731	27.7614	0.136066	0.582365	0.156157	4.49188	0.413972	1.38852	0.44795	15.6741	0.460874	1.37483	0.345904	2.52286	0.253901	0.278992	0.140949	10.0583	0.295749	0.0263216	0.0135414	2.12707	0.405738	0.0715602	0.0376819	0.0126831
H-12	0.149305	0.0303587	2.7374	0.241189	0.476733	0.378851	0.00932434	0.000228484	0.151799	0.0752012	6.82698	0.401301	0.652452	0.0233532	4.12669	0.48431	1.16751	0.196028	1.2016	0.119579	2.63028	0.0644524	1.05001	0.12834	3.49901	0.257014	0.130108	0.0435979	3.37725	0.429214	0.224085	0.170562	5.24611	0.308375	0.341566	0.0641373	2.35383	0.0115367	0.250601	0.0245261	2.50607	0.0859638	0.0247739	0.0116785	0.920785	0.488287	0.193043	0.135965	0.0347087
H-24	0.690847	0.156309	6.79752	0.0333165	0.704282	0.367746	0.0469413	0.013829	0.786206	0.176423	4.80143	0.469911	0.672852	0.117147	20.2541	0.397059	2.25649	0.485174	3.5393	0.346388	10.1642	0.348655	5.89722	0.057807	15.9455	0.234452	0.173257	0.0223048	8.11187	0.079516	0.485552	0.0848903	20.1141	0.394316	2.09343	0.32627	21.1126	0.206955	0.353126	0.0789479	3.2781	0.465634	2.29235	0.413449	2.36252	0.354347	0.452099	0.04537	0.0337568
S-6	0.330356	0.113097	0.0228645	0.00823811	0.279204	0.142976	0.66515	0.325092	0.325925	0.100521	0.049467	0.0508215	0.017936	0.0012315	0.12464	0.0542054	0.250157	0.0109265	0.328952	0.046531	0.334674	0.0423047	0.933809	0.163918	1.54981	0.326366	0.20391	0.0402848	0.158967	0.0788524	0.0226852	0.00842989	0.848306	0.0964454	0.297096	0.0609827	0.183891	0.0802599	3.6691	0.125858	0.0613149	0.015446	0.00846093	0.00409872	0.109024	0.0172058	0.0114049	0.00463585	0.0153462
S-12	0.387429	0.141631	0.022919	0.00795198	0.0994869	0.00368071	0.00787736	0.00668416	0.564977	0.227625	0.0145186	0.0131447	0.0404376	0.0193323	0.487126	0.149812	0.47481	0.215412	0.433107	0.0619332	2.06299	0.309375	0.642019	0.224932	1.05121	0.353746	0.656617	0.203966	0.304341	0.120166	0.199747	0.0332061	0.877507	0.248558	0.741503	0.336399	0.677022	0.394816	4.37427	0.470318	0.0641403	0.0110187	0.006022	0.00208208	0.329539	0.113079	0.112267	0.00662686	0.0890075
S-24	1.34123	0.435214	0.0287922	0.012942	0.405771	0.24171	0.151953	0.0104186	1.58111	0.414638	0.128514	0.129014	0.0520111	0.0245183	1.55554	0.494599	2.48804	0.0121945	1.40718	0.123985	1.92012	0.337052	13.6903	0.201293	4.62686	0.0453545	0.18785	0.121861	0.700078	0.119509	0.173704	0.273698	1.39795	0.211591	2.12139	0.0103975	2.9392	0.100821	1.32872	0.0130247	0.259716	0.00127294	3.97275	0.0778815	0.659389	0.169388	0.605774	0.39489	0.247318
S-48	1.7563	0.446364	0.0924014	0.0529512	0.785515	0.280972	0.0446932	0.0381325	1.51263	0.483241	0.0858422	0.043672	0.105819	0.0876541	1.99561	0.359929	2.94231	0.216122	4.71105	0.253869	3.19874	0.266217	10.2677	0.100648	9.61361	0.141352	0.132452	0.0829903	0.801179	0.303217	0.0344524	0.0406187	1.18886	0.133737	5.64003	0.24871	2.49762	0.0979074	0.818844	0.378855	0.166455	0.133165	0.367729	0.148916	3.55571	0.0697059	0.191996	0.203303	0.20742
S-72	0.813326	0.125565	0.0311423	0.0052904	0.439626	0.25516	0.00783967	3.84243e-05	1.07132	0.358293	0.0623449	0.0508964	0.047279	0.0155167	1.20425	0.228802	0.42099	0.312149	0.906194	0.390645	0.195989	0.11785	3.66798	0.430476	4.4019	0.409333	0.0292767	0.014455	0.326232	0.0800811	0.00875267	0.00601236	0.386149	0.221593	0.873338	0.288365	0.859344	0.11339	1.04124	0.486304	0.0606217	0.0520061	0.175519	0.0574388	0.633183	0.466878	0.0489275	0.000779557	0.177218
SE: standard error
[truncated: 7 more columns]

## Sheet: ’Xiangling‘
	JrHSF01	SE	JrHSF02	SE	JrHSF03	SE	JrHSF04	SE	JrHSF05	SE	JrHSF06	SE	JrHSF07	SE	JrHSF08	SE	JrHSF09	SE	JrHSF10	SE	JrHSF11	SE	JrHSF12	SE	JrHSF13	SE	JrHSF14	SE	JrHSF15	SE	JrHSF16	SE	JrHSF17	SE	JrHSF18	SE	JrHSF19	SE	JrHSF20	SE	JrHSF21	SE	JrHSF22	SE	JrHSF23	SE	JrHSF24	SE	JrHSF25
D-7	0.146646	0.0310363	0.0684137	0.0370522	0.0806321	0.0164184	0.0313868	0.0198694	0.19971	0.0564835	0.0133903	0.00312295	0.100058	0.0284601	0.322432	0.0582308	0.857203	0.0830763	0.312083	0.0956373	0.984125	0.141768	0.206199	0.0622494	0.163053	0.100365	1.05274	0.26966	1.31195	0.330451	0.91051	0.345807	0.181487	0.051402	0.41141	0.254634	1.99309	0.00976869	0.790117	0.0154894	0.103629	0.0447226	1.47484	0.057814	0.664363	0.290666	2.22308	0.311711	0.0107656
D-13	0.335758	0.0734346	0.122851	0.0470405	0.257278	0.144186	0.0151744	0.00222322	0.364063	0.0389193	0.00258969	0.000783067	0.269394	0.211009	0.275345	0.0303883	1.11592	0.261437	0.591807	0.0852824	1.03713	0.288526	0.22266	0.16288	0.235316	0.133527	1.53564	0.205724	0.899468	0.0812965	1.83815	0.410953	0.26233	0.0534388	0.48042	0.14775	0.868066	0.344909	0.958457	0.484912	0.0732365	0.0534125	1.57879	0.162214	0.594987	0.124514	1.30189	0.238481	0.0299377
D-18	0.119276	0.0184994	0.0998256	0.0264238	0.430756	0.174005	0.00431119	0.0049516	0.145707	0.0453743	0.0018099	0.00108092	0.102056	0.026541	0.633186	0.119284	0.441254	0.129691	0.318833	0.0297574	2.28158	0.022365	0.277643	0.086986	0.194618	0.0413231	0.554204	0.0998032	1.28784	0.283433	0.823169	0.30056	0.0451762	0.00609213	0.435653	0.0778345	0.61007	0.17669	1.15286	0.0282497	0.036892	0.0420803	1.07555	0.0158142	0.394237	0.0122994	1.16561	0.393132	0.0163095
D-20	0.00874419	0.00123698	0.769454	0.15513	0.35723	0.399001	0.00729464	0.00194295	0.0182047	0.0127265	0.0364978	0.0210412	0.214193	0.159579	0.314749	0.228415	0.214571	0.0308714	0.171931	0.0290424	1.15746	0.242151	0.61255	0.450664	0.0423296	0.0281908	0.0431977	0.0167395	2.59222	0.278975	0.205275	0.0989067	0.135083	0.0327946	0.103037	0.0420841	0.397397	0.160776	1.13698	0.350914	0.0113219	0.00327957	2.43684	0.0119436	0.269258	0.0646778	1.18443	0.127468	0.012516
D-22	0.065017	0.0163122	0.231022	0.0696077	0.77548	0.58529	0.036622	0.00572041	0.0366308	0.00940994	0.00890137	0.00303656	0.577876	0.19771	0.255604	0.201051	0.394236	0.274614	0.27136	0.105113	0.542685	0.417254	2.67366	0.274708	0.0852249	0.0210842	0.025565	0.0246366	1.23983	0.0243054	0.115898	0.0922492	0.109539	0.0507395	0.163104	0.0992942	0.556982	0.0245614	12.9512	0.0634771	0.0583817	0.0270115	2.95121	0.389412	0.233778	0.214237	2.19041	0.384497	0.366265
D-R	0.0515647	0.0142064	0.0370578	0.00514474	0.110202	0.064199	0.000373814	0.000303998	0.0608563	0.0131572	0.0715815	0.0215863	0.0583096	0.0267554	0.540473	0.285216	0.18186	0.0780727	0.114461	0.0482207	0.0128675	0.00505488	0.049894	0.0174852	0.0743282	0.0208801	0.00735945	0.00191531	0.229625	0.0656898	0.0144178	0.00811502	0.0984391	0.0241243	0.144141	0.00966421	0.548707	0.0905302	0.349899	0.00171495	0.0179131	0.00789235	3.6427	0.0178539	0.171988	0.0203002	0.182485	0.0449798	0.134588
H-0	0.0905299	0.0176085	0.0361271	0.0203946	0.273717	0.207951	0.0111335	0.00296544	0.0793278	0.0194728	0.0340603	0.0197374	0.0504538	0.0307643	0.239862	0.242379	0.111273	0.0405682	0.139236	0.0339481	0.0324504	0.0119359	0.428552	0.240814	0.172881	0.0324328	0.0138918	0.00293207	0.02874	0.00738289	0.0133832	0.0116537	0.0409009	0.0142816	0.200159	0.0724304	0.749343	0.358062	1.75095	0.332671	0.00731593	0.00221935	12.6455	0.495708	0.255286	0.105714	0.0247026	0.015831	0.0203686
H-2	0.065024	0.0285772	0.0774444	0.0319451	0.179835	0.189629	0.00173292	0.000428715	0.0493178	0.0104679	0.128326	0.0275594	0.0363828	0.0133831	0.199043	0.0872761	0.126934	0.0450827	0.121846	0.0273955	0.041644	0.0189259	0.517911	0.220034	0.312409	0.079293	0.0100274	0.00141429	0.0446402	0.0147768	0.00272351	0.00246225	0.0709172	0.0266924	0.220879	0.0580179	0.414544	0.294732	1.23226	0.386068	0.00914403	0.0033295	8.31092	0.0407341	0.215692	0.0700359	0.0605119	0.00497663	0.00617467
H-8	0.0349625	0.00224182	1.56292	0.499288	0.141504	0.0337876	0.00216893	0.000380727	0.0518023	0.0227427	1.56198	0.299212	0.656515	0.201031	2.62986	0.308641	0.312529	0.057537	0.219621	0.131304	0.0747807	0.0340765	0.283935	0.141507	0.306558	0.0837495	0.0526699	0.00734211	0.638432	0.244169	0.0842501	0.0167942	0.475928	0.213303	0.226252	0.0446988	1.63533	0.18396	1.03151	0.4283	2.28158	0.272688	7.36309	0.216501	0.316244	0.0351824	0.057808	0.0143055	0.00324045
H-12	0.190127	0.0523768	5.49054	0.403298	0.374064	0.19407	0.0103495	0.000456384	0.258339	0.104444	7.09129	0.382136	1.51945	0.490188	8.91385	0.48035	1.04014	0.142299	0.788836	0.416824	0.157737	0.112352	0.96014	0.206266	1.20581	0	0.65586	0.230437	2.23382	0.445897	0.864779	0.243092	4.56404	0.134199	0.846488	0.416968	9.18981	0.0900824	4.55713	0.423768	7.08823	0.243142	13.3159	0.195788	1.24241	0.35778	0.292918	0.106196	0.0249704
H-24	0.0569713	0.0188144	1.28494	0.0881008	0.099569	0.0366829	0.00308671	0.00189309	0.0586136	0.00713339	2.29589	0.309347	0.824908	0.129884	6.63711	0.260176	0.543839	0.0971631	0.251773	0.0413732	0.0809113	0.0269337	0.18177	0.10936	0.449654	0.0390441	0.163661	0.0216573	0.651282	0.216666	0.152661	0.0561347	1.43651	0.38656	0.207996	0.052388	3.41978	0.307841	1.08979	0.248849	4.02792	0.0394834	2.56839	0.125834	0.275568	0.102886	0.0627511	0.0266745	0.00373671
S-6	0.2187	0.0587152	0.0416034	0.00317641	0.212269	0.195515	0.00370889	0.0011447	0.296346	0.192093	0.0111509	0.0013361	0.0568922	0.021408	0.699438	0.424866	0.401177	0.212745	0.23195	0.0888039	0.400911	0.264072	0.379473	0.31598	0.226478	0.171568	0.121706	0.0785743	0.12887	0.0610404	0.0167028	0.0104424	0.105181	0.0375228	0.402193	0.0942307	0.694811	0.346307	1.35257	0.0596446	0.289783	0.25185	3.83814	0.469123	0.286856	0.137939	0.0936083	0.039146	0.0988793
S-12	0.154979	0.0132872	0.831682	0.160287	1.01869	0.412531	0.00377899	0.000296048	0.160489	0.0664189	0.0696645	0.0136619	0.31209	0.0373	4.93215	0.386387	0.897616	0.0373666	0.434793	0.110113	0.589772	0.294245	0.900671	0.384898	0.5563	0.117969	0.198902	0.0759087	0.940802	0.221807	0.221528	0.0897405	0.4008	0.199277	0.443221	0.0602192	7.72823	0.151504	6.04222	0.0888408	1.50264	0.125058	5.08308	0.22415	0.824742	0.0851449	0.132781	0.0751376	0.0199057
S-24	0.276653	0.0377086	0.0104941	0.00116689	0.115359	0.0949239	0.00050966	0.00022909	0.310529	0.145755	0.00984907	0.0039029	0.0704696	0.0471551	0.403153	0.214075	0.385878	0.154485	0.222211	0.0680961	0.100539	0.0917525	0.155565	0.0671723	0.411296	0.132741	0.0296283	0.0165859	0.13381	0.0941867	0.00601027	0.00400715	0.0759513	0.0207991	0.600371	0.0906565	1.25113	0.458273	6.84579	0.167749	0.0449636	0.0288949	1.85024	0.274329	0.362908	0.129205	0.135643	0.0921441	0.0435095
S-48	0.00122172	0.00026061	0.00504437	0.00298679	0.0640478	0.0353893	0.000824524	0.000104789	0.109119	0.0161135	0.00128677	0.000449484	0.0306627	0.00758876	0.49358	0.164202	0.185015	0.0388665	0.0694904	0.0302654	0.0345703	0.0149941	0.0405265	0.000198631	0.131126	0.0241466	0.00823037	0.0034775	0.0393859	0.0108285	0.00175688	0.00182288	0.0302802	0.00862865	0.154187	0.0271768	0.371353	0.131162	1.01094	0.240484	0.0142484	0.00104659	0.234898	0.180204	0.100331	0.00766027	0.0211888	0.00303785	0.0455267
S-72	0.0891791	0.0199678	0.00885469	0.0026817	0.0922348	0.0554802	0.00359521	0.00143973	0.109844	0.0527568	0.00207051	0.0012171	0.0507106	0.00529793	0.157486	0.174287	0.202234	0.0989676	0.133345	0.0712944	0.0712874	0.0652963	0.141042	0.113551	0.19985	0.0954848	0.00671992	0.00332546	0.0806739	0.0447557	0.00147864	0.00072906	0.0458612	0.00783772	0.202627	0.0775567	0.718002	0.444557	3.05985	0.299465	0.0123351	0.00346576	0.082795	0.0584626	0.21028	0.0844437	0.0370797	0.00781603	0.0760683
SE: standard error
[truncated: 7 more columns]
